# Supplementary material for: Island-like Perovskite Photoelectric Synaptic Transistor with ZnO Channel Layer Deposited by Low-Temperature Atomic Layer Deposition
Source: Materials (Basel). 2025 Jun 18;18(12):2879. doi: 10.3390/ma18122879 (PMC12195490; doi:10.3390/ma18122879)
Supplement: Supplementary file 1 [file materials-18-02879-s001.zip]

Archive with 1 entries (1 files):
- materials-3639940-supplementary.pdf
